# Supplementary material for: A Clinical Perspective on Advanced Developments in Bone Biopsy Assessment in Rare Bone Disorders
Source: Front Endocrinol (Lausanne). 2020 Jun 23;11:399. doi: 10.3389/fendo.2020.00399 (PMC7344330; doi:10.3389/fendo.2020.00399)
Supplement: Supplementary file 1 [file Table_1.XLSX]

## Sheet: Blad2
Diagnosis	Title	Author	Year	Journal	Number of patients	Aim of the article	Type of material	Preparation method	Technique	Results	Quality rating
M. Paget	Comparative study of alendronate versus etidronate for the treatment of Paget's disease of bone.	Siris et al.	1996	The Journal of clinical endocrinology and metabolism	43 patients	In the present study, we compared the effectiveness, safety, and tolerability of 6 months of daily oral administration of alendronate (40 mg) with those of etidronate(400 mg) in 89 patients with clinically active Paget's disease. The primary efficacy end point was the percent change in serum alkaline phosphatase. Other end points included changes in urinary deoxypyridinoline excretion, pain, func…	Biopsy	Unknown	Histomorphometry	Tetracycline-labeled bone biopsies were obtained for histomorphometric analysis from a subset of 43 patients at the 6-month visit. Histomorphometry revealed decreased bone turnover and no qualitative abnormalities, including no direct negative effects on bone mineralization, with alendronate treatment. One patient receiving etidronate developed frank osteomalacia. Alendronate appears to be a high…	Good
	Long term effects of dichloromethylene diphosphonate in Paget's disease of bone.	Delmas et al.	1982	The Journal of clinical endocrinology and metabolism	56 patients (2 biopsies, pre en post treatment)	Can supplementation with calcium and vitamin D prevent Cl2MDP-induced secondary hyperparathyroidism in paget's disease? How long do the beneficial effects of Cl2MDP therapy persist after discontinuation of the drug? Does Cl2MDP adversely affect normal bone in patients with paget's disease? What is the optimal therapeutic dose?	Biopsy	Undecalcified specimen	Histomorphometry	Group A received Cl2DMP alone, group B also received calcium en vitamine D. Treatment was well tolerated and did not induce a skeletal mineralization defect. In pagetic bone, we reported a marked reduction of osteoclastic resoption after 3 months of Cl2MDP in the first 10 patients of group A. The magnitude of decrease in the extent of total resoption surface and in the number of osteoclast per mm…	Fair
	Effective oral treatment of severe Paget's disease of bone with APD (3-amino-1-hydroxypropylidene-1,1-bisphosphonate); a comparison with combined calcitonin + EHDP (1-hydroxyethylidene-1,1-bisphosphonate).	Fraser et al.	1984	Australian and New Zealand journal of medicine	6 pre-treatment samples and 7 posttreatment samples	The present study was designed to assess its efficacy in severe Paget's disease, and to compare the clinical and biochemical responses with those obtained previously in the same patients with combined CT/EHDP therapy	Biopsy	Undecalcified specimen	Histomorphometry	The pre-treatment biopsies were consistent with severe Paget's disease with increased numbers of osteoclasts and increased osteoid indices. Following APD, there was no change in osteoblast or osteclast numbers and no trend for change in the osteoid indices.	Fair
	Thirty cases of concurrent Paget's disease and primary hyperparathyroidism: sex distribution, histomorphometry, and prediction of the skeletal response to parathyroidectomy.	Gutteridge et al.	1999	Calcified tissue international	6 patients (4 patients had a second biopsy after surgery)	Description of biochemical and histomorphometric respons of parathyroidectomy in Paget's disease.	Biopsy	Biopsies were fixed in neutral buffered formalin, embedded in methacrylate. Five micrometer sections were stained with Goldner's stain and serial 7 um sections were unstained for fluoresence microscopy.	Histomorphometry	Pretreatment bone biopsies (n = 6) could not be distinguished from uncomplicated PD. No significant histomorphometric changes were documented postoperatively in the four patients studied; however, % fibrotic surfaces declined in each of the four.	Good
	A negative search for a paramyxoviral etiology of Paget's disease of bone: molecular, immunological, and ultrastructural studies in UK patients.	Helfrich et al.	2000	Journal of bone and mineral research	37 patients	In this study we reexamined the question of viral involvement in Paget's disease using the highly sensitive technique of nested RT‐PCR.	Biopsy	For light microscopy bone specimen were fixed en demineralised in 4% paraformaldehyde. Tissues were then dehydrated in ethanol and embedded in paraffin and sections were picked up on RNAase-free Superfrost Plus slides. For electron microscopy bone specimen were fixed in 2,5% glutaraldehyde and demineralized. Embedded in Epon and stained with uranyl acetate and lead citrate. To detect MV, dewaxed …	Histology, transmission electron microscopy, immunocytochemistry	Presence of paramyxovirus nucleic acid sequences was sought in bone biopsy specimens, bone marrow, or peripheral blood mononuclear cells using reverse-transcription polymerase chain reaction (RT-PCR) with a total of 18 primer sets (7 of which were nested), including 10 primer sets (including 3 nested sets) specifically for MV or CDV. For each patient at least one sample was tested with all primer…	Fair
	Paget's disease is associated with changes in the immunohistochemical distribution of noncollagenous matrix proteins in bone.	Ingram et al.	1996	The Journal of clinical endocrinology and metabolism	8 patients	In this study, we determined the immunhistochemical distribution of several matrix proteins using bone specimens obtained from patients with Paget's disease.	Biopsy	Biopsies were fixen in 70% alcohol and dehydrated in ascending concentrations of ethanol. Fixed biopsies were embedded in modified glycol-methylmethacrylate using previously described methodology. Different antibodies were prepared. Plastic embedded bone sections were exposed to alkaline phosphatase substrate. Sections of bone were immunostained as described previously.	Immunohistochemistry	Undecalcified plastic-embedded sections of bone were stained immunohistochemically using antibodies generated against several NCPs. In Pagetic and normal bone a similar distribution of osteopontin was observed at cement (reversal) lines, whereas significant differences were observed in the distribution of osteopontin in the matrix immediately adjacent to Haversian canals, where initial osteoclast…	Fair
	Sodium etidronate in the treatment of Paget's disease of bone. A study of long-term results.	Khairi et al.	1977	Annals of internal medicine	25 patients (out of 116 patients included in this study). In five patients the biopsies were repeated 9 to 18 months after withrawal of EHDP.	We report here the results of our long-term experimence with this drug to provide answers to a number of questions raised by the initial trials: 1) the effect of prolonging therapy beyond 6 months, 2) factors influencing relapse after a single course of EHDP, 3) the effect of retreatment, 4) long-term side-effects, and 5) the dose of EHDP with te best risk-benefit ratio.	Biopsy	Published previously	Histomorphometry	In untreated Paget's disease, there is a marked increase in bone surface covered by osteoid and osteoblasts and osteoclast index but the mean osteoid-seam thickness is normal. Quantitative histomorphometry showed mineralization delay in patients receiving 10 or 20 mg of EHDP/kg body weight - day but not in those receiving 5 mg/kg body weight - day.	Fair
	Bone remodeling and calcium metabolism: a correlated histomorphometric, calcium kinetic, and biochemical study in patients with osteoporosis and Paget's Disease.	Lauffenburger et al.	1977	Metabolism: clinical and experimental	6 patients	We attempted to find correlations between various paramaters of Ca metabolism and bone remodeling.	Biopsy	Undecalcified, methacrylate-embedded microtome sections, 5 um thick, were stained by a modified Goldner technique.	Histomorphometry	Histomorphometry of iliac crest biopsies permitted precise quantitation of the osteoblast layers (SVab), osteoid seams (SVos), the number of osteoclasts (NAocl) and the Howship's lacunae (SVhl). These determinations were correlated with serum alkaline phosphatase (aPh), urinary hydroxyproline (HyPro), Ca accretion rate (Vo+), and Ca mobilization rate (Vo-). In both patient groups bone formation i…	Good
	Bone histomorphometry and skeletal distribution of Paget's disease of bone.	Meunier	1994	Seminars in arthritis and rheumatism	72 patients	Description of application of tetracycline double labeling in Paget's disease.	Biopsy	Unknown	Histomorphometry	Calcellous bone volume (CnBV) is increased markedly, with a ratio of the mean value for CnBV in patients with Paget's disease to the mean value in age-matched controls of approximately 2,2 in both sexes. Second, eroded surfaces are more than 6 times greater than in controls, and osteoclast number is 10 times greater than in nonpagetic bone. Third, osteoid surfaces are increased markedly, with mea…	Fair
	Intravenous disodium etidronate therapy in Paget's disease of bone and hypercalcemia of malignancy. Effects on biochemical parameters and bone histomorphometry.	Meunier et al.	1987	The American journal of medicine	19 patients	We evaluated the effects of this short-term treatment using both biochemical and histomorphometric criteria.	Biopsy	The bone biopsy cilinder was embedded in methylmethacrylate without prior decalcification.8 um thick sections were cut. Sections were stained with solochrome cyanin R or Goldner's.	Histomorphometry	Transiliac-crest bone biopsy specimens obtained three months after intravenous therapy revealed a regular lamellar structure, compared with the characteristic woven pattern of pagetic bone.	Poor
	Bone histomorphometry in Paget's disease. Quantitative and dynamic analysis of pagetic and nonpagetic bone tissue.	Meunier et al.	1980	Arthritis and rheumatism	72 patients (33 patients had 2 biopsies)	By using bone histomorphometry and double labeling with tetracycline as applied to the analysis of iliac bone biopsies, we attempted to specify the main disturbances in the morphology and dynamics of the remodeling process in pagetic bone that we described initially.	Biopsy	The specimens were fixed in 75% alcohol and embedded in Ward's bioplastic. Four 20um thick unstained sections were used for tetracycline double labeling analysis under fluoresence. 8um sections were stained with lolochrome cyanine R or Goldner's. In 33 patients another iliac sample was obtained, fixed in Bouin's fluid, decalcified, and embedded in wax.	Histomorphometry	Tetracycline double labeling analysis demonstrated that osteosclerosis of pagetic bone results from an overproduction of woven bone by the osteoblasts. Increased bone cell populations appeared as the consequence of an increased birthrate of the basic multicellular units.	Fair
	Evidence for both respiratory syncytial virus and measles virus antigens in the osteoclasts of patients with Paget's disease of bone.	Mills et al.	1984	Clinical orthopaedics and related research	30 patients	The present paper summarizes data from 30 patients and documents evidence for the presence of both measles and RSV antigens in the bone and cells from pagetic lesions by indirect immunofluorescent antibody assay.	Residual material	Bone was fixed in modified Bouin's solution pH 7 or in 2% or 10% neutral buffered formalin. Following routine decalcification and embedding, toluidine blue staining was used. Unfixed cryostat bone sections of one patient were used as a control for the fixation and decalcification procedures. The indirect method of fluorescent antibody staining, employing primary antisera as previously described w…	Histomorphometry and immunofluorescence	Typical pagetic nuclear or cytoplasmic inclusions were verified by electron microscopic examination in all 23 samples that were obtained fresh but were not studied in the seven paraffin blocks obtained from the pathology laboratory. Pagetic bone sections or cells grown from pagetic bone were positive by immunofluorescence staining for RSV in 28 of 29 patients and positive for measles in 11 of 22 …	Fair
	The effect of 1 alpha-hydroxyvitamin D3 on the mineralization defect in disodium etidronate-treated Paget's disease-a double-blind randomized clinical study.	Ralston et al.	1987	Journal of bone and mineral research	32 patients (before therapy all case had a bone biopsy, after treatment 28 patients)	The present study was devised to determine if the mineralization defect was related to vitamin D deficiendy, and if it could be modified by concurrent administration of active vitamin D metabolites.	Biopsy	Some sections were stained with toluidine blue.	Histomorphometry	In placebo-treated patients no significant changes were observed in symptoms, biochemistry, or bone histomorphometry. Mineralization was normal in biopsy specimens from 26 patients prior to treatment. Histologically apparent mineralization defects developed after 3 months of therapy in 90% of patients in the EHDP group, compared with 45% of patients in the EHDP/1 alpha D3 group. In 19% of the pat…	Fair
	Paget's disease of bone: histologic analysis of 754 patients.	Seitz et al.	2009	Journal of bone and mineral research	247 patients	The aim of this study was to analyze, on the basis of the Hamburg Bone Register, PBD in terms of incidence, skeletal distribution, malignant transformation, and histological and histomorphometric characteristics.	Biopsy and residual material	They were embedded undecalcified in methylmethacrylate and cut into sections of 4 μm thickness. Moreover, autopsy block specimens of the complete iliac crest were harvested from a PDB patient and compared with specimens from skeletal‐intact donors. Sagittal segments of 4 mm thickness were prepared. After dehydration and fat removal, the undecalcified specimens were embedded in methylmethacrylate …	Histomorphometry	We first determined the trabecular bone volume and found a >2‐fold increase in the biopsies derived from the PDB patients, that was accompanied by an increase in trabecular number and decrease of trabecular separation. Interestingly, trabecular thickness was not significantly altered. Moreover, the PDB patients showed a significant increase in osteoid volume and osteoid surface compared with cont…	Good
	Solitary orbital paget disease: a case report.	Tari et al.	2010	Orbit	1 patient	We describe a unique case of solitary Paget disease of the orbit characterized by a painless supraorbital mass.	Residual material	Unknown	Histology	Pathology revealed markedly distorted bone with discontinuous, thick, and irregular bony trabeculae with mosaic pattern delineated by hypercellular and hypervascular stroma with a diagnosis of Paget disease.	Case report
	Modifications to nano- and microstructural quality and the effects on mechanical integrity in Paget's disease of bone.	Zimmermann et al.	2015	Journal of bone and mineral research	49 patients	The objective of this study was to characterize the alterations to the structure and composition as well as the mechanical properties of bone from healthy patients and those with PDB.	Biopsy	Histomorphometry: Prior to embedding, the samples were first fixed in 4% phosphate‐buffered formaldehyde and then dehydrated in an ascending ethanol series. Undecalcified specimens were infiltrated in two steps with MMA solutions. Afterward, the polymerization of destabilized MMA augmented with N,N dimethyl‐p‐toluidine (DMPT) as an initiator/catalyst took place under a N2 saturated atmosphere. St…	Histomorphometry, qBEI, fourier transform infrared spectroscopy, nanoindendation, polarized light microscopy, reference point indentation (microindentations), in situ fracture thoughness test followed by microCT. Not performed on all specimen.	At the level of the collagen and mineral (ie, nanometer-length scale), we find a 19% lower mineral content and lower carbonate-to-phosphate ratio in PDB, which accounts for the 14% lower stiffness and 19% lower hardness promoting plastic deformation in pathological bone. At the microstructural scale, trabecular regions are known to become densified, whereas cortical bone loses its characteristic …	Fair
	Paramyxovirus antigens in osteoclasts from Paget's bone tissue detected by monoclonal antibodies.	Basle et al.	1985	The Journal of general virology	6 patients	The fluorescent antibody technique using both monoclonal and specific polyclonal virus antibodies was applied to investigate the nature of the inclusions seen in the abrnomal osteoclasts associated with Paget's bone disease.	Biopsy	Bone biopsies were fixed by total immersion in 4% formaldehyde phosphate-buffered. Bone fragments were decalcified with EDTA phosphate-buffered en than embedded in paraffin wax. Several antibodies were applied.	Fluorescent antibody technique	This study show that osteoclasts in Paget's bone disease tissue contain antigens reacting with monoclonal antibodies against the major proteins of measles and SV5 viruses. More limited reactions were obtained with monoclonal antibodies against PF3 in some of the patients.	Poor
	Bone tissue in Paget's disease of bone. Ultrastructure and Immunocytology.	Rebel et al.	1980	Arthritis and rheumatism	>100 patients	Ultrastructural observations in Paget's disease of bone clarify aspects of bone cells in bone tissue and demonstrate the presence of specific intranuclear inclusions composed of microcyllinders in the osteoclasts.	Biopsy and residual material	Non decalcified samples were embedded in Epon and stained wiht methylene blue (one micrometer sections). There were cut in 40-60 nm sections, stained with uranyl acetate and lead citrate for transmission electron microscopy. 19 cases were studied by use of immunocytologic technique. Decalcified specimen were embedded in paraffin. Different immune sera were added.	Transmission electron microscopy and immunocytology	The osteoblasts show signs of hyperactivity and the osteoid tissue the set down has an irregular collagen networdk although the collagen fibers themselves show no ultrastructural anomalies. The osteoclasts are enormous, have large numbers of nuclei, and demonstrate abnormal resoption activity. The microcylinders seen in the cytoplasm and in the nuclei of these cells are morphologically comparable…	Fair
	Correlative light and scanning X-ray scattering microscopy of healthy and pathologic human bone sections.	Giannini et al.	2012	Scientific reports	2 (only 1 with Paget's disease)	To show how a detailed level of morphological and structural information can be gained by collecting both SAXS and WAXS data in scanning mode with an X-ray spot in the micrometer range, to map the nanoscale bone architecture, at sub-osteon resolution, across an area of several square millimeters.	Residual	not described	SAXS, WAXS	This is the first study to apply SAXS and WAXS techniques to bone material from a patient with Paget's disease. SAXS and WAXS images allowed extracting information of the mineral nanocrystalline phase embedded, with and without preferred orientation, in the collagen fibrils, mapping local changes at sub-osteonal resolution. The bone sample of Paget's disease had a low degree and large variety of …	Case report
Osteogenesis imperfecta	Mechanical and mineral properties of osteogenesis imperfecta human bones at the tissue level.	Imbert et al.	2014	Bone	8 bone samples of seven pediatric OI patients, all with a history of bisphosphonate use.	The aim of this study was to investigate the tissue qualities of bones from patients suffering from osteogenesis imperfecta and to compare them to the properties of control bones. Bone mineral density, local mechanical properties and bone composition were assessed with high-resolution X-ray tomography, nanoindentation and Raman microspectroscopy, respectively.	Residual material	All bone samples were cut with a diamond saw into small prisms of various sizes that depended on the amount of bone. The analyzed surfaces used for nanoindentation and Raman measurements were ground with sandpaper (grit #2400) and then polished using 1-μm diamond powder and a water-based lubricant. The normal of this surface was parallel to the osteonal axis. Each bone sample was immersed in a ph…	High resolution CT, raman spectroscopy, nanoindentation	The Raman spectroscopy showed the modification of the collagen quality and structure. We observed a significantly lower maximum intensity of the amide I peak, corresponding to a significantly reduced collagen content. A shift of this peak, linked to ruptured crosslinks also suggested a qualitative alteration of collagen in the OI bones.Raman microspectroscopy showed a significant difference in th…	Fair
	Bone properties by nanoindentation in mild and severe osteogenesis imperfecta.	Albert et al.	2013	Clinical biomechanics	11 osteotomy samples of ten pedriatric patients from the long bones of the lower extremity. OI type I and III included.	The primary question of this study was: do the material properties of bone differ between individuals with OI types I (mild OI) and III (severe OI)? The secondary question was: how do properties vary between regions of interstitial and osteonal bone?	Residual material	The unfixed specimens were stored at − 85°C until testing. The specimens were fixed and dehydrated in graded ethanol solutions: 70%, 24 h; 80%, 2 h; 95%, 2 h; 95%, 3 h; 100%, 2 h; 100%, 2 h; and 100%, 3 h. After dehydration, the specimens were air-dried for approximately 5 min and embedded under vacuum in a low viscosity epoxy resin . After polymerization, the specimen surfaces were ground on a g…	Nanoindentation	The main finding of this study was that OI severity had a small but significant effect on the material properties measured. Elastic modulus and hardness were higher in individuals with OI type I than in those with type III. Bone microstructure had a significant effect on both modulus and hardness. These properties were higher in interstitial lamellar regions than in osteonal regions.	Good
	Comparison of nanoindentation measurements between osteogenesis imperfecta Type III and Type IV and between different anatomic locations (femur/tibia versus iliac crest).	Fan et al.	2007	Connective tissue research	Samples of 4 pediatric patients with OI type III and 6 with OI type IV. An iliac crest biopsy was obtained from each subject using the standard procedure. A bone sample also was harvested from the same patient at midshaft of either femur or tibia during surgery.	In this study, we used nanoindentation to measure the elastic modulus and hardness at the interstitial lamellae and the midshaft of single trabeculae of iliac crest biopsy from OI type III and type IV patients.The measurements of modulus, hardness, and the E/H ratios from two clinical groups were compared to test if there are any differences among the clinical severities.	Biopsy and residual material	Biopsy specimens were fixed in 10% phosphate-buffered formalin (pH 7.1) and kept at room temperature for 48–72 hr. They were then dehydrated in increasing concentrations of ethanol, cleared with xylene, and embedded in methylmethacrylate. After polymerization, the blocks were trimmed with an Isomet diamond saw to remove excess plastic. After further polishing with a microcloth (using a 0.1 μm alu…	Nanoindentation	For both cortical and trabecular bone, modulus and hardness do not show any significant difference between OI type III and type IV. However, the ratio of E/H shows marginally significant decrease for type III cortical bone and a significant decrease for trabecular bone. Nanoindentation measurements of the bone tissue harvested at femur/tibia from the same patients were compared with the results f…	Fair
	Mechanical properties of OI type III bone tissue measured by nanoindentation.	Fan et al.	2006	Journal of biomedical materials research	8 OI type III bone specimens from lower extremities.	In the current study, we use nanoindentation technique to measure the intrinsic mechanical properties of OI type III bone tissue of human subjects.	Residual material	The tissues were freshly frozen at −20°C prior to nanoindentation testing. After dehydration in air, all specimens were embedded in epoxy resin at room temperature. After using silicon carbide abrasive paper with progressively finer grit sizes (600, 800, and 1200) to grind the surface of each specimen, they were polished on microcloth with a 0.05‐μm aluminum suspension to produce a smooth surface…	Nanoindentation	Compared with normal matured data, OI type III has decreases in both modulus and hardness of both cortical and trabecular bone tissue. Young's modulus and hardness values measured in the longitudinal direction did not show significant differences from the transverse measurements. No differences were observed in modulus or hardness in an analysis of the cortical and trabecular samples. The deforma…	Good
	A fourier transform infrared spectroscopic and solid-state NMR study of bone mineral in osteogenesis imperfecta.	Cassella et al.	2000	Journal of bone and mineral metabolism	5 OI patientes, with different OI types.	To examine the mineral phase in OI to determine if it differs from normal bone when processed in the same manner and analyzed under the same conditions as normal bone.	Biopsy and residual material	Specimens of OI bone were cooled to -70°C before freeze-drying in an Edwards vacuum dryer for 48 h at -40°C (60mbar). The freeze-dried bone was then powdered in a nitrogen mill at -70°C to an approximate mesh size of 600 and stored in a desiccator.	Fourier transform infrared spectroscopy and phosphorus nuclear magnetic resonance spectroscopy (NMR)	This study demonstrated that OI bone mineral had a general hydroxyapatite structure and that isomorphous substitutions in the carbanoapatite lattice could account for the low Ca/P molar ratio.	Fair
	Reduced diaphyseal strength associated with high intracortical vascular porosity within long bones of children with osteogenesis imperfecta.	Albert et al.	2014	Bone	9 patients (12 specimens)	The specific objectives of this study were: 1) to measure the flexural properties, i.e., elastic modulus, flexural yield strength, and maximum flexural strength, of cortical bone tissue from the long bone diaphyses of children with OI; 2) to assess anisotropy within OI bone tissue by comparing the material properties of specimens oriented transversely vs. longitudinally to the long bone axis; and…	Residual material	Beam dimensions of approximately 5–6 mm in length, 0.7 mm in depth, and 1 mm in width, were chosen based on the dimensions of the smallest of these donated osteotomy specimens. Each specimen was kept fresh-frozen at −85°C prior to machining and testing. Fluxural testing: Each beam specimen was kept hydrated in normal saline until testing and was maintained hydrated during the test. Micro-CT: Each…	Three point bending test, micro-CT	Modulus and strength were on average 64-68% lower in the transverse vs. longitudinal beams. Vascular porosity ranged between 3 and 42% of total bone volume. Longitudinal properties were associated negatively with porosity. Mechanical properties, however, were not associated with osteocyte lacuna density or volumetric tissue mineral density. Bone properties and structural parameters were not assoc…	Fair
	Macroscopic anisotropic bone material properties in children with severe osteogenesis imperfecta.	Albert et al.	2017	Journal of biomechanics	9 patients	This study aimed to characterize macroscopic anisotropic cortical bone material properties and investigate relationships with bone density measures in children with severe OI.	Residual material	Each specimen was cut into 2–12 rectangular beams. Bending test: The beams were kept hydrated during the test using a drop of buffered saline. Micro-CT: Imaging measurements were obtained within a 0.6 mm3 rectangular prismatic region of interest located at least 0.5 mm away from the fracture site to exclude the region in which test-induced microdamage was present.	Bending test, micro-CT	Longitudinal modulus of elasticity, yield strength, and bending strength were 32–65% lower in the OI group. Yield strain did not differ between groups. In both groups, modulus and strength were lower in the transverse direction, but anisotropy was less pronounced in the OI group. Intracortical vascular porosity was almost six times higher in the OI group, but no differences were observed in osteo…	Fair
	Increased bone turnover with decreased bone formation by osteoblasts in children with osteogenesis imperfecta tarda.	Baron et al.	1983	Pediatric research	9 patients	The purpose of this study was to measure bone remodeling by dynamic histomorphometry of iliac crest biopsies in children with osteogenesis imperfecta tarda and compare it to normal controls.	Biopsy	The biopsies were fixed in 40% ethanol at 4C, dehydrated through graded alcohols and embedded without decalcification in methyl-methacrylate. Sections of 4 microns thick were stained with toluidine blue, von Kossa or Goldner Trichrome. Sections of 8-10 microns thick were kept unstained for fluorescence microscopy.	Histomorphometry	The results indicate that children with OI have a low trabecular bone volume associated with an increased bone turnover rate. Bone formation is increased at the tissue level despite a decrease in the activity of individual osteoblasts. The original defects in OI seems, therefore, to be in the rate of matrix synthesis by osteoblasts. It is, however, compensated by an increase in the number of thes…	Fair
	Hypermineralization and high osteocyte lacunar density in osteogenesis imperfecta type V bone indicate exuberant primary bone formation.	Blouin et al.	2017	Journal of bone and mineral research	15 patients, untreated at baseline and a subset (n = 8) after pamidronate treatment	Little is known about the impact of the mutation on bone tissue/material level in untreated and bisphosphonate-treated patients.	Biopsy	We used residual polymethylmethacrylate embedded sample blocks prepared for bone histomorphometry and reported previously.	Quantitative backscattered electron imaging (qBEI), polarized light microscopy	The BMDD of type V OI bone was distinctly shifted toward a higher degree of mineralization. The most frequently occurring calcium concentration (CaPeak) in cortical (Ct) and cancellous (Cn) bone was markedly increased (+11.5%, +10.4%, respectively, p < 0.0001) compared to healthy reference values. Treatment with pamidronate resulted in only a slight enhancement of mineralization. The osteocyte la…	Fair
	Mutations that alter the carboxy-terminal-propeptide cleavage site of the chains of type I procollagen are associated with a unique osteogenesis imperfecta phenotype.	Cundy et al.	2018	Journal of bone and mineral research	29 patients, only in 4 patients biopsies taken	We report here data from 29 subjects from 8 different families with 7 different pathogenic missense variants that alter the C-propeptide cleavage site.	Biopsy	After dehydration in ascending concentrations of ethanol, the undecalcified samples were embedded in methylmethacrylate, and 5-μm-thick sections were cut using a microtome, deplasticized, and resin removed before staining. These sections were used for von Kossa, Goldner trichrome, and toluidine blue staining, and 20-μm-thick sections were used for tetracycline fluorescence.	Histomorphometry, Quantitative backscattered electron imaging (qBEI) was performed on biopsy samples (entire bone section areas) from 2 adult subjects.	Only two specimen were suitable for quantitative histology. The cortices were thick, with increased porosity, and the trabecular volume was also increased. There were focal areas of hyperosteoidosis in both trabecular bone and the Haversian systems, with increased osteoid seam width and osteoid up to 13 lamellae thick. The hyperosteoidosis appeared to be in two forms: either recently laid down os…	Case report
	Novel variant in Sp7/Osx associated with recessive osteogenesis imperfecta with bone fragility and hearing impairment.	Fiscaletti et al.	2018	Bone	3 patients, 2 patients with a biopsy	This report describes the phenotype and genotype of three individuals from a family found to have a novel homozygous variant in Sp7/Osx leading to recessive bone fragility, impaired growth and hearing loss.	Biopsy	Described in previous articles	Histomorphometry	A transiliac bone biopsy revealed very high cortical porosity, with long canals that traversed the cortex parallel to the periosteal surface. Cortical width was low for the mean for age. Cancellous bone volume was in the lower part of the reference range and hyperosteocytosis was also noted. Surface based parameters of bone formation and bone resorption were very high. Inferred bone formation rat…	Case report
	Non-lethal type VIII osteogenesis imperfecta has elevated bone matrix mineralization.	Fratzl-Zelman et al.	2016	The Journal of clinical endocrinology and metabolism	6 patients	Clinical and bone material description of non-lethal type VIII OI.	Biopsy and residual material	All samples were fixed in 70% ethanol and embedded in polymethylmethacrylate.	Histomorphometry and quantitative backscattered electron imaging (qBEI).	Bone histomorphometry revealed decreased cortical width and very thin trabeculae with patches of increased osteoid, although the overall osteoid surface was normal. Quantitative backscattered electron imaging showed increased matrix mineralization of cortical and trabecular bone, typical of other OI types. However, the proportion of bone with low mineralization was increased in type VIII OI bone,…	Case report
	Unique micro- and nano-scale mineralization pattern of human osteogenesis imperfecta type VI bone.	Fratzl-Zelman et al.	2015	Bone	9 patients	The aim of the present study is to characterize the bone matrix mineralization in transiliac bone biopsy samples of children with OI type VI.	Biopsy	Light microsopy: 3 μm sections were cut from the tissue blocks used for quantitative backscattered electron imaging, deplasticized with 2-methoxyethyl-acetate and stained with modified Goldner's trichrome. qBE/hrBEII: qBEI analysis was performed on blocks containing polymethylmethacrylate-embedded undecalcified iliac bone samples. The samples were prepared by grinding and polishing in order to ob…	Histmophometry, quantitative and high-resolution backscattered electron imaging and synchrotron small angle X-ray scattering (SAXS).	Biopsy samples from all patients showed typical bone histological and histomorphometric features of OI type VI, including the loss of normal orientation of lamellae (“fish-scale” pattern), mineralization defect characterized by abnormally high osteoid surface and thickness (about twice than in controls) combined with prolonged mineralization lag time, blurred tetracycline labels, and lack of incr…	Fair
	Type V osteogenesis imperfecta: a new form of brittle bone disease.	Glorieux et al.	2000	Journal of bone and mineral research	7 patients	We give a comprehensive description of this disorder. We propose to call this disease entity OI type V.	Biopsy	Described in previous article	Histomorphometry	Qualitative histology of iliac biopsy specimens showed that lamellae were arranged in an irregular fashion or had a meshlike appearance. Quantitative histomorphometry revealed decreased amounts of cortical and cancellous bone, like in OI type IV. However, in contrast to OI type IV, parameters that reflect remodeling activation on cancellous bone were mostly normal in OI type V, while parameters r…	Fair
	Osteogenesis imperfecta type VI: a form of brittle bone disease with a mineralization defect.	Glorieux et al.	2002	Journal of bone and mineral research	8 patients	The aim of this article was to describe the natural history of the disease up to 2.3 years and 14.3 years of age.	Biopsy	Described in previous article	Histomorphometry	Qualitative histology of iliac crest bone biopsy specimens showed an absence of the birefringent pattern of normal lamellar bone under polarized light, often with a “fish‐scale” pattern. Quantitative histomorphometry revealed thin cortices, hyperosteoidosis, and a prolonged mineralization lag time in the presence of a decreased mineral apposition rate. The most obvious histological abnormality in…	Fair
	Increased bone resorption with decreased activity and increased recruitment of osteoblasts in osteogenesis imperfecta type I.	Iwamoto et al.	2002	Journal of bone and mineral research	1 patient	In the present study, we measured static and dynamic bone histomorphometric parameters of an iliac crest biopsy specimen in an adult patient with OI.	Biopsy	The biopsy specimen was fixed in 70% ethanol solution for 2 days an immersed in Villanueva osteochromoe bone stain for 5 days. The specimen was dehydrated by sequential changes of ascending concentrations of ethanol (70%, 95% and 100%)	Histomorphometry	Low cancellous bone volume (BV/TV) was associated with increased eroded surface (ES/BS) and a relatively increased osteoclast number (N.Oc/BS). Osteoid thickness (O.Th) was also decreased as a result of decreased bone matrix synthesis, in terms of decreased osteoblastic activity. However, osteoid surface (OS/BS) and osteoblast surface (ObS/BS), in terms of the number of osteoblasts, were increase…	Case report
	Anisotropic properties of human cortical bone with osteogenesis imperfecta.	Katti et al.	2016	Biomechanics and modeling in mechanobiology	1 patient	In this study we investigated the microstructural, molecular differences, and nanomechanical properties of OI bone specimens in transverse and longitudinal planes	Residual material	For in situ FESEM nanoindentation tests, the specimens were polished	Scanning electron microscope (SEM), photoacoustic-FTIR spectroscopy, nanoindentation	The study shows that although there is no significant microstructural difference, molecular changes are observed using FTIR revealing differences in molecular composition of the four anatomical positions. In addition, the nanomechanical properties of anterior section of OI bone seem more heterogeneous. The nanomechanical properties of interstitial lamellae in all these bone samples are consistent…	Case report
	Osteogenesis imperfecta type VI in childhood and adolescence: effects of cyclical intravenous pamidronate treatment.	Land et al.	2007	Bone	10 patients	In the present study, we therefore assessed the effects of cyclic intravenous pamidronate treatment in pediatric patients with OI type VI.	Biopsy	Described in previous article	Histomorphometry	During pamidronate therapy, lumbar spine areal bone mineral density z scores increased and lumbar spine vertebral bodies improved in shape. Iliac bone histomorphometry showed a tendency to higher cortical thickness (+53%, P=0.06) but the mineralization defect, a characteristic feature of OI type VI, did not change during pamidronate treatment. Annualized fracture incidence decreased from 3.1 per …	Fair
	Homozygosity for CREB3L1 premature stop codon in first case of recessive osteogenesis imperfecta associated with OASIS-deficiency to survive infancy.	Lindahl et al.	2018	Bone	1 patient	In the present paper we present a detailed phenotypic characterization of an 11-year old boy with severe OI caused by a homozygous CREB3L1 stop codon mutation.	Biopsy and residual material	Samples were fixed in 70% ethanol, and after microCT (μCT) analysis, embedded in polymethylmethacrylate (PMMA), and prepared for histomorphometric analyses, quantitative backscattered electron imaging (qBEI) and Raman microspectroscopy, using standard procedures. Four 3 μm and four 4 μm thick consecutive sections were performed for bone histomorphometry and Raman microspectroscopy measurements, r…	Histomorphometry, microCT, raman spectroscopy and qBEI	Bone histomorphometry and qBEI were similar to collagen I OI, with low trabecular thickness and mineral apposition rate, and increased bone matrix mineralization. Raman microspectroscopy revealed low level of glycosaminoglycans. Clinical response to life-long bisphosphonate treatment was as expected in severe OI with steadily increasing bone mineral density, but despite this the boy suffered repe…	Case report
	COL1 C-propeptide cleavage site mutations cause high bone mass osteogenesis imperfecta.	Lindahl et al.	2011	Human mutation	2 patients (children)	We characterize here a novel form of OI, due to defects in the C-proteinase cleavage site. Two children, with mutations in either the proα1(I) or proα2(I) C-terminal cleavage site, have a distinctive OI phenotype in which bone fragility is associated with a counterintuitive increase of bone mass on DXA with respect to controls and/or other OI patients.	Biopsy	Histomorphometry: Samples were fixed in 70% ethanol and embedded in polymethylmethacrylate (PMMA). Sections were deplasticized with 2-methoxyethyl-acetate before staining with modified Goldner’s Trichrome. FTIR: A portion of each iliac crest specimen was embedded in PMMA, sectioned at 2 μm, and mounted on barium fluoride spectral windows. qBEI: Blocks containing PMMA-embedded undecalcified iliac …	Histomorphometry, fourier transform infrared spectroscopy (FTIR), quantitative backscattered electron imaging (qBEI).	Histomorphometry shows two distinctive patterns in both patients. FTIR imaging confirms elevated mineral/matrix ratios in both patients, along with increased collagen maturation in trabecular bone, compared to normal or OI controls. Bone mineralization density distribution revealed a marked shift toward increased mineralization density for both patients. Patient 1 has areas of higher and lower bo…	Case report
	Bone histomorphometry in adults with type IA osteogenesis imperfecta.	McCarthy et al.	1997	Clinical orthopaedics and related research	8 patients	To examing the hypothesis that bone type I OI is diminished in quantity but qualitatively normal.	Biopsy	The biopsied specimens were fixen in 70% ethanol, dehydrated in graded alcohol, infiltrated with and embedded in methylmethacrylate without prior decalcification. Staining with Golder's Trichrome, HE and toliudin blue.	Histomorphometry	Findings in some patients of reduced eroded surfaces and reduced osteoid surfaces suggested low bone turnover. Other findings included normal or slightly reduced labeled surfaces, slightly reduced bone formation rate, decreased cortical thickness, and decreased bone volume. Histologic examination results showed lamellar bone with mature cortical Haversian systems. Trabeculae showed qualitatively …	Case report
	Skeletal characteristics of WNT1 osteoporosis in children and young adults.	Mäkitie et al.	2016	Journal of bone and mineral research	8 patients (children and young adults), only two patients underwent biopsy	We aimed to find out whether the heterozygous WNT1 mutation affects bone mass accrual already at an early age, whether skeletal abnormalities could be detected in childhood, and how the phenotype evolves with age.	Biopsy	Unknown	Histomorphometry	Overall, the histomorphometric findings portrayed a low‐turnover state; the biopsies showed normal trabecular bone volume and normal osteoid volume, but the surface of trabecular bone covered by osteoid was low, osteoblasts were scarce, and resorption was low. Ultraviolet microscopy showed low tetracycline affinity suggesting low bone formation. However, identification of double‐labels excluded a…	Case report
	Effects of intravenous pamidronate treatment in infants with osteogenesis imperfecta: clinical and histomorphometric outcome.	Munns et al.	2005	Journal of bone and mineral research	29 patients (children)	In this study, we describe the effects of 3 years of pamidronate therapy in OI patients who started treatment before 2 years of age and provide histomorphometric data on the treatment effect in this young age group.	Biopsy	Described in previous article	Histomorphometry	Iliac bone histomorphometry showed 61% higher cortical width and 89% higher cancellous bone volume in pamidronate-treated patients. The difference in cancellous bone volume was caused by the presence of a large number of thin trabeculae in the pamidronate group. Bone formation rate per bone surface in the pamidronate group was only 17% that of untreated patients. In conclusion, this study suggest…	Good
	Immunohistochemical localization of interstitial collagens in bone tissue from patients with various forms of osteogenesis imperfecta.	Nerlich et al.	1993	American journal of medical genetics	7 fetuses and 6 patients (children)	Immunohistochemical study of bone from individuals with OI type II, III and IV.	Unknown	Type-specific polyclonal antibodies had been prepared according to Timpl et al.	Immunohistochemistry	The results of our immunohistochemical analysis demonstrate a similar, but viriable degree of abnormal distribution of interstitial collagens in the bone matrix of OI patients. OI type II bone had nests of cartilage with type II collagen, and significant type III collagen in the bone matrix. In OI types III and IV, type II collagen was present only in epiphyseal cartilage but bone still contained…	Fair
	Relationship between genotype and skeletal phenotype in children and adolescents with osteogenesis imperfecta.	Rauch et al.	2010	Journal of bone and mineral research	192 patients, 96 patients underwent bone biopsy	In this study, we therefore aimed at providing a more detailed picture of the relationship between collagen type I mutations, as assessed by DNA sequence analysis of the COL1A1 and COL1A2 genes, and bone histomorphometric and densitometric findings.	Biopsy	Biopsy preparation and histomorphometric analyses were performed as described previously.	Histomorphometry	Iliac bone histomorphometry (in a subgroup of 96 patients) showed that outer bone size (core width) and trabecular bone volume were similar between genotypic groups, but cortical width was 49% higher in the haploinsufficiency group compared with patients with helical mutations in alpha2(I). Bone turnover parameters were lower in the haploinsufficiency group than in patients with helical mutations	Fair
	The effects of intravenous pamidronate on the bone tissue of children and adolescents with osteogenesis imperfecta.	Rauch et al.	2002	The Journal of clinical investigation	45 patients (2 biopsies per pt)	The effects of cyclical pamidronate therapy on the bone tissue of growing individuals are unknown at present. This is an important gap in the safety profile of this treatment form. Likewise, the histological basis for the marked bone mass effect of pamidronate therapy in children with OI has not been evaluated.	Biopsy	Biopsy preparation and histomorphometric analyses were performed with the standard procedures used at the Shriners Hospital, as described previously	Histomorphometry	Although biopsy size did not change significantly (P = 0.30), cortical width increased by 88%. Cancellous bone volume increased by 46%. This was due to a higher trabecular number, whereas trabecular thickness remained stable. Bone surface-based indicators of cancellous bone remodeling decreased by 26-75%. There was no evidence for a mineralization defect in any of the patients. These results sugg…	Fair
	Static and dynamic bone histomorphometry in children with osteogenesis imperfecta.	Rauch et al.	2000	Bone	70 patients	The aims of this study are to assess the abnormalities of bone structure in OI and to analyze their age-dependency during bone development. Furthermore, we attempt to explain the observed structural abnormalities on the basis of indices reflecting bone cell function.	Biopsy	Biopsy preparation and histomorphometric analyses with the exception of wall thickness measurements were performed with the standard procedures used at the Shriners Hospital, as described previously. Wall thickness was determined on Goldner-stained sections.	Histomorphometry	Biopsy core width, cortical width, and cancellous bone volume were clearly decreased in all OI types. Decreased cancellous bone volume was due to a 41%-57% reduction in trabecular number and a 15%-27% lower trabecular thickness. Regression analyses revealed that trabecular number did not vary with age in either controls or OI patients, indicating that no trabecular loss occurred. The annual incre…	Fair
	Evidence that abnormal high bone mineralization in growing children with osteogenesis imperfecta is not associated with specific collagen mutations.	Roschger et al.	2008	Calcified tissue international	19 patients (children)	In particular, it is unclear whether elevated bone mineralization density is limited to patients with qualitative mutations or is also present in those with quantitative mutations. It could be hypothesized that quantitative mutations should not affect the mineral phase since collagen structure is not altered in these subjects.	Biopsy	Hsitomorphometry: Biopsy processing and histomorphometric analyses were performed using previously described procedures. qBEI: Blocks containing polymethylmethacrylate-embedded undecalcified iliac bone samples were prepared for qBEI by grinding and polishing in order to obtain plane parallel surfaces. The sample surface was then carbon-coated.	Histomorphometry, qBEI	Compared to age-matched controls, iliac bone samples in the OI group were smaller and had thinner cortices and less trabecular bone. Resorption parameters were similar between groups, whereas surface-based parameters of bone formation were considerably higher in OI patients than in controls with the exception of bone formation rate per osteoblast surface, which was reduced in OI. Backscattered el…	Fair
	Unexpected ultrastructral changes in bone osteiod collagens in osteogenesis imperfecta.	Sarathchandra et al.	2005	Micron	3 patients	Here, we report novel morphological changes of bone collagen architecture from three patients, all of whom had progressively deforming Sillence OI type III.	Unknown	The bone tissue from OI and normal patients (femur) was fixed in 2.5% glutaldehyde in 0.1 M sodium cacodylate buffer for 2 h. During the 1st hour of fixation, specimens were sub divided in to 1 mm3 pieces. After two buffer washes, the secondary fixation with 1% Osmium tetroxide in 0.1 M sodium cacodylate buffer was carried out for 1 h at room temperature. The specimens were then dehydrated throug…	Transmission electron microscopy	The expected lamellar organisation of normal osteoid was absent in the bone biopsies of these patients. In addition their collagen fibrils had frayed edges and no periodicity was observed in most of these fibrils. These collagen fibrils were also flower like, twisted, spiralled and sparsely distributed throughout a very thick osteoid with patchy mineralisation.	Case report
	The effect of intravenous pamidronate on bone mineral density, bone histomorphometry, and parameters of bone turnover in adults with type IA osteogenesis imperfecta.	Shapiro et al.	2003	Calcified tissue international	5 patients (2 biopsies per patient)	The object of this study was to determine the effect of treatment with intravenous pamidronate (30 mg) every 3 months on bone density and bone histomorphometry in adults with type IA OI.	Biopsy	Specimens were fixed in 70% ethanol, dehydrated in graded alcohol and infiltrated with and embedded in methylmethacrylate without prior decalcification. Stained with Goldner's trichrome.	Histomorphometry	Posttreatment bone biopsy revealed a significant 6.3% increase in mean bone trabecular volume (P = 0.01). Mean cortical thickness increased from 848 mm to 1384 mm (P = 0.01) and cortical porosity decreased 13.2% (P = 0.01). Bone formation rate increased significantly in all 5 patients from 6.6 to 15.3 mm2/yr (P = 0.01). Mineral apposition rate was unchanged. These results indicate that intravenou…	Fair
	Iliac bone histomorphometry in adults and children with osteogenesis imperfecta.	Ste-Marie	1984	Journal of clinical pathology	12patients (including 4 children)	Reporting information on undecalcified iliac crest biopsies taken after double tetracycline labelling in OI patients.	Biopsy	Samples were processed without decalcification in all cases, after embedding in Ward's bioplastic or in methylmethacrylate. 8 micrometre thick sections were produced. Some sections were stained with Goldner's, others with toluidine blue. Additional 20 um thick sections were mounted unstained and were used for the measurement of calcification rate and trabecular tetracycline labelled surfaces.	Histomorphometry	The adults, as well as the children, had thin iliac cortices and considerably decreased trabecular bone volume. In addition, the calcification rate was significantly reduced. Since the thickness index of osteoid seams was low or normal in all subjects, it indicated a reduced bone formation at the cellular level. In the adults, there was no significant increase in the parameters of bone resorption…	Fair
	Increased intra-cortical porosity reduces bone stiffness and strength in pediatric patients with osteogenesis imperfecta.	Vardakastani et al.	2014	Bone	3 children	The aim of this study was to assess the microstructure of cortical bone fragments from patients with osteogenesis imperfecta (OI) using polarized light microscopy, and to correlate microstructural observations with the results of previously performed mechanical compression tests on bone from the same source.	Residual material after surgery.	After harvest the specimens were wrapped in saline soaked gauze and frozen at -18 degrees prior to transport to the laboratory. Prior to specimen preparation for microscopy, all specimens in both tested and untested groups were fixed in 10% phosphate buffered formalin at room temperature for 24 h. After fixation, all specimens were rinsed under running tap water for 1 h. Specimens were then dehyd…	Polarized light micrscopy	Polarized light microscopy revealed disorganized bone collagen architecture as has been previously observed, as well as a large increase in the areal porosity of the bone compared to typical values for healthy cortical bone, with large (several hundred micron sized), asymmetrical pores. Importantly, the areal porosity of the OI bone samples in Group 1 appears to correlate strongly with their prev…	Fair
	Collagen crosslinks and mineral crystallinity in bone of patients with osteogenesis imperfecta.	Vetter et al.	1993	Journal of bone and mineral research	20 patients (children)	This study was designed to determine the concentration of mature, nonreducible, crosslinks in OI bone compared with healthy control bone.	Residual material after surgery.	Cortical bone was stripped of adherent connective tussue, washed with 70% ethanol for 2 h, lyophilized, and milled to a fine powder under liquid nitrogen.	Reversed-phase HPLC and the x-axis crystallinity of the apatite mineral phase was determined by x-ray diffraction.	The concentration of the two chemical forms of the mature collagen crosslinking amino acids, hydroxylysylpyridinoline (HP) and lysylpyridinoline (LP), and the ratio HP/LP were found to be alike in bone collagen of OI patients and healthy controls. However, the c-axis crystallinity of the apatite was found to be reduced in the type III and IV OI patients compared with controls.	Fair
	Bone cell defects in osteogenesis imperfecta.	Vignery	1995	Connective tissue research	9 patients (children)	This study had been undertaken to further understand the pathogenesis om OI and to correlate the clinical symptoms with the phenotype.	Biopsy	The biopsies were fixed in 40% ethanol at 4C, dehydrated through graded alcohols and embedded without decalcification in methyl-methacrylate. Sections of 4 microns thick were stained with toluidine blue, von Kossa or Goldner Trichrome. Sections of 8-10 microns thick were kept unstained for fluorescence microscopy.	Histomorphometry	The results indicate that children with OI have a low trabecular bone volume associated with an increased bone turnover rate. Bone formation is increased at the tissue level despite a decrease in the activity of individual osteoblasts. The original defects in OI seem to be due to the altered rate of matrix synthesis by osteoblasts. It is, however, compensated by an increase in the number of these…	Fair
	Phenotypic spectrum in osteogenesis imperfecta due to mutations in TMEM38B: unraveling a complex cellular defect.	Webb et al.	2017	The Journal of clinical endocrinology and metabolism	8 patients (4 biopsies in 3 patients, 1 repeated after BP therapy)	Clinical and bone material phenotype description and osteoblast differentiation studies.	Biopsy	Sample preparation and histomorphometric analyses were performed using standard procedures. qBEI: described in previous paper. Raman: -	Histomorphometry, quantitative backscattered electron microsopy and Raman microspectroscopy	TMEM38B mutant bone has reduced trabecular bone volume, osteoblast, and particularly osteoclast numbers, with >80% reduction in bone resorption. Unlike OI caused by collagen-gene mutations, neither OB nor OC indices were increased in affected patients. Mineral/matrix and mineral maturity/crystallinity ratios were within reference range of healthy children. Nanoporosity was decreased, compared wit…	Case report
	Pamidronate does not adversely affect bone intrinsic material properties in children with osteogenesis imperfecta.	Weber et al.	2006	Bone	14 patients (2 biopsies per patient)	In the present study, we compare bone histomorphometric data, the degree of mineralization of the bone matrix and the mechanical properties of bone material in 14 children with OI.	Biopsy	Histomorphometry: Samples were processed undecalcified and were embedded in polymethylmethacrylate as described previously. qBEI: Blocks containing polymethylmethacrylate-embedded undecalcified iliac bone samples were prepared for qBEI by grinding and polishing in order to obtain planoparallel surfaces. Subsequently, the sample surface was carbon coated prior to qBEI in the scanning electron micr…	Histomorphometry, backscattered electron imaging and nanoindentation	The histomorphometric and densitometric results showed the expected increase in bone mass and cortical thickness in OI patients during pamidronate treatment, as previously described. Compared to controls, untreated OI patients had a significantly higher degree of bone matrix mineralization (CaPeak +7%, P < 0.001) and a strong reduction of CaLow (−38%, P < 0.001) despite enhanced bone formation, a…	Poor
	The effect of cyclical intravenous pamidronate in children and adolescents with osteogenesis imperfecta type V.	Zeitlin et al.	2006	Bone	11 patients (children, pre and posttreatment biopsies taken)	In the present study, we assessed the effects of pamidronate treatment in children and adolescents with OI type V.	Biopsy	Biopsy preparation and histomorphometric analyses were performed using procedures that have been described previously	Histomorphometry	Histomorphometry of transiliac bone samples showed an average increase of 86% in cortical thickness (N = 7; P = 0.005). Cancellous bone volume also appeared to increase, but this was based on only three sample pairs. Regarding bone formation markers, all bone-surface related measures (osteoid surface, osteoblast surface, mineralizing surface, bone formation rate) decreased markedly during pamidro…	Fair
	A novel IFITM5 mutation in severe atypical osteogenesis imperfecta type VI impairs osteoblast production of pigment epithelium-derived factor.	Farber et al.	2014	Journal of bone and mineral research	1 patient (child)	Recently, we investigated the etiology of extremely severe OI in a young adult who had many of the characteristics of type VI but lacked crucial features.	Biopsy	Biopsy specimens were processed and analyzed as previously described. Stained with Goldner and toluidine blue.	Histomorphometry	This study showed broad bands of unmineralized osteoid and a fish-scale pattern of lamellation, as seen in type VI OI. Trabecular thickness was reduced and osteoclast surface was increased. Kinetic data could not be obtained because the tetracycline labels were blurred because of moderately severe osteomalacia.	Case report
	Electron microscopic and histochemical investigation of osteogenesis imperfecta tarda.	Doty et al.	1971	Clinical orthopaedics and related research	4 patients (children)	Further define the cellular abnormalities of osteogenesis imperfecta tarda.	Biopsy	Biopsy material was placed fresh into 6% glutaraldehyde buffered to pH 7,4. A portion of this tissue was embedded for electron microscopy, and the remainder was decalcified at 4 C in ethylene diamine tetraacctic acid, pH 7,4.	Electron microscopy and histochemistry.	Osteoblasts were abundant in the spongy bone areas, but obviously sparse in cortical bone. Large glycogen inclusions in the Golgi area were frequent in osteoblasts. The alkaline phosphatase and adenosine monophosphatase were present along the osteoblast cell surfaces but required an icubation period 2 to5 times longer than for normal tissue to achieve a visible reaction in the light microscope. R…	Case report
	Enzyme histochemical localisation of alkaline phosphatase activity in osteogenesis imperfecta bone and growth plate: a preliminary study.	Sarathchandra et al.	2005	Micron	7 patientes (children and foetusses)	The aim of this current study was to further investigate the presence of alkaline phosphatase in normal and matched OI bone, to assess whether there is indeed an osteoblast-based dysfunction in OI.	Biopsies and residual material	Fresh bone and growth plate sections from normal controls and OI patients (approximately 500μm-1mm thick) were fixed with 1% glutaraldehyde in 0.1 M sodium cacodylate buffer (pH7.4) at 4 °C for 1 h, followed by washing in 0.1 M sodium cacodylate buffer. Sections were incubated in 10 ml of 40 mM Tris/HC1 buffer pH 9.0 containing 9 mM sodium ß-glycerophosphate, 5 mM magnesium chloride and 3.6 mM le…	Transmission electron microscopy	The electron dense reaction product (indicative of the presence of alkaline phosphatase) was demonstrable on the cell membrane of the osteoblasts, as focal concentrations in the collagen osteoid and on the mineralisation front of normal bone. In normal bone the intensity of the reaction seemed to be stronger than in OI bone and appeared as a continuous black line along the osteoblast cell membran…	Fair
	Bone collagen aggregation abnormalities in osteogenesis imperfecta.	Teitelbaum et al.	1974	Calcified tissue research	3 patients (children)	While biochemical evidence alludes to abnormal bone collagen is OI, standard ultrastructural investigations have not been fruitful.	Biopsy	Following fixation in 70% ethanol the bone was bathed in 2,5% trypsin for 48h at room temperature, after whick residual marrow was removed with a water jet. The specimens were then coated with chrome in a vacuum evaporator.	Scanning electron microscopy	Thin osteoid fibers of all three patients with OI fail to aggregate into the clearly discernible and ordered thick fiber bundles of normal bone. The osteoid of the patients with OI appears as sheets of roughly parallel, thin fibers exhibiting defective bundle formation. The fiber width is significantly abnormal. Although the collagen of the paitents bone assumes a roughly lamellar pattern, many o…	Case report
	Osteogenesis imperfecta: morphologic and biochemical studies of connective tissue.	Riley et al.	1973	Pediatric research	20 patients (11 specimen after biopsy)	The present study was undertaken to investigate collagen ultrastructure in bone and ocular tissues, to evaluate bone morphology and remodeling, and to study some biochemical features which relate to bone metabolism in OI. In addition, we examined the possible effets of systemic therapy on some of these variables.	Biopsy	Specimen were fixed in alcohol and embedded methyl methacrylat; undecalcified sections were cut with a toothed metal was. The mineralized section was stained with paragon. Sections were cut in 100um. Electron microscopy: Decalcified tissue	Microradiography, electron microscopy	Cortical thickness, osteoid width, and the number of osteons per section remained less than normal at all ages. Bone formation and resorption surfaces were below normal in the younger patients but these levels appeared to increase slightly with increasing age. The ultrastructure of osteocytes in decalcified sections of bone from patients with OI appeared comparable with that in control specimens.	Good
	Mineral particle size in children with osteogenesis imperfecta type I is not increased independently of specific collagen mutations	Fratzl-Zelman et al.	2014	Bone	16 patients	To determine the size and shape of hydroxyapatite mineral particles in transiliac biopsy samples from children with OI type I, either with quantitative or qualitative mutations, as well as, in age-matched healthy controls	Biopsy	qBEI: polymethylmethacrylate-embedded undecalcified blocks were prepared by grinding and polishing to obtain plane parallel surfaces. The surface was then carbond coated. SAXS/WAXD: 10 um thin slices were cut of the block used for qBEI. This sections were mounted into lead foils with circular windows of about 2 mm.	Histomorphometry, qBEI, SAXS, WAXD	The thickness parameter of mineral particles was larger in the older than in the younger age-group independently of genotype and was larger in the controls than in each OI group. The qBEI results showed increased mineral volume fraction in both OI groups. Also particle width was larger in the older than in the younger age-group, but stayed equal or smaller in both OI genotypes. The authors conclu…	Fair
	Classification of micro-CT images using 3D characterization of bone canal patterns in human osteogenesis imperfecta.	Abidin et al.	2017	Proceedings of SPIE - The international society for optical engineering	13 children (21 samples)	This study aims to characterize 3D structure of the cortical bone in high-resolution micro CT images.	Residual material	unknown	Synchrotron radiation micro-CT	Minkowski functionals (volume, surface, curvature and Euler characteristics) describing the topological organization of the bone were computed from SRuCT images. The features were used in a machine learning task to classify between healthy and OI bone. The results show that quantitative analysis of cortical bone microstructure, in a computer aided diagnostics framework, can be used to distinguish…	Poor
	An ultrastructural and immunogold localization study of proteoglycans associated with osteocytes of fetal bone in osteogenesis imperfecta.	Sarathchandra et al.	1996	Calcified tissue international	3 patients	To investigate and identify proteoglycans in patients with OI type II.	Residual material	Histomorphometry: 1% toluidine blue or methylene blue/azur II & basic fischsin. TEM: stained with 2% uranyl acetate and Reynold's lead citrate. Immunohistochemistry: Immunogold labeling	Histomorphometry, TEM, immunohistochemistry	Hyperosteocytosis was found with an additional perilacunar osteoidlike band of collagen. Excessive amounts of proteoglycans have been found in the enlarged osteocytic lacunae. Normale age- and site-matched control bone did not show such changes.	Poor
Fibrous dysplasia	Osteomalacic and hyperparathyroid changes in fibrous dysplasia of bone: core biopsy studies and clinical correlations.	Corsi et al.	2003	Journal of bone and mineral research	13 patients	This study was designed to learn more about the local processes of bone deposition, mineralization, and resorption within lesional fibrous dysplasia (FD) bone compared with unaffected bone of FD patients.	Biopsy	Biopsy specimens were fixed in 4% neutral buffered formaldehyde for 2 h at 4°C. Before embedding, biopsy specimens were split lengthwise. One‐half was routinely processed for paraffin embedding after decalcification with 4% EDTA in phosphate buffer (pH 7.0); the other half was embedded undecalcified in methyl‐methacrylate (MMA). Five‐micron‐thick sections were cut from paraffin blocks and stained…	Histomorphometry, quantitative back-scattered electron imaging (qBEI)	There was a marked excess of unmineralized osteoid with a nonlamellar structure and a reduced mineral content in mineralized bone within FD lesions. Histological and histomorphometric evidence of increased bone resorption was variable in lesional bone and correlated with serum levels of parathyroid hormone (PTH). Hyperparathyroidism-related histological changes were observed in fibrous dysplastic…	Fair
	McCune-Albright syndrome: a case report.	Siadati et al.	2010	Archives of Iranian medicine	1 patient	Case-report	Biopsy	Unknown	Histomorphometry	Woven abnormal islands of bone, large irregular fibrous tissue matrix and granulation tissue with hemorrhage.	Case report
	Fibrous dysplasia in the retropharyngeal area.	Gerceker et al.	2006	Ear, nose, & throat journal	1 patient	Case-report of a fibro-osseous lesion in the retropharyngeal lesion	Residual material	Unknown	Histology	The specimen was made up of immature trabeculae of osteoid in a fibrocellular and myxoid stroma.	Case report
	A comparative study of fibrous dysplasia and osteofibrous dysplasia with regard to expressions of c-fos and c-jun products and bone matrix proteins: a clinicopathologic review and immunohistochemical study of c-fos, c-jun, type I collagen, osteonectin, osteopontin, and osteocalcin.	Sakamoto et al.	1999	Human pathology	62 cases fibrous dysplasia	The clinicopathologic features and the expressions of c-fos, c-jun, type I collagen, osteonectin, osteopontin, and osteocalcin immunohistochemically in both fibrous dysplasia and osteofibrous dysplasia.	Unknown	Histopathology: HE staining. Immunistochemistry: formalin-fixed, paraffin embedded tissue blocks.	Histopathology and immunohistochemistry	Microscopically, fibrous dysplasia showed various secondary changes, such as hyalinization, hemorrhage, xanthomatous reaction, and cystic change in 22 of the 62 cases (35%). This was a higher incidence than in osteofibrous dysplasia, in which only 2 of the 20 cases (10%) showed such changes. In the elderly fibrous dysplasia cases, the cellularity of fibroblast-like cells was rather low, and those…	Poor
	The histopathology of fibrous dysplasia of bone in patients with activating mutations of the Gs alpha gene: site-specific patterns and recurrent histological hallmarks.	Riminucci et al.	1999	The Journal of pathology	13 patients	The goal of the study was to redefine the histopathology of FD of bone in patients who have proven mutations of the Gsá gene.	Biopsies and residual material	Paraffin blocks from were prepared following decalcification in neutral EDTA. Haematoxylin and eosin (H&E)-stained sections were studied by confocal fluorescence microscopy.	Histomorphometry, confocal microscopy	A spectrum of bone lesions associated with such mutations was identified and it was possible to recognize three primary, but distinct, histological patterns, defined here as Chinese writing type, sclerotic/Pagetoid type, and sclerotic/hypercellular type, which are characteristically associated with the axial/appendicular skeleton, cranial bones, or gnathic bones, respectively. Features of FD hist…	Fair
	Confocal laser scanning microscopy analysis of 10 cases of craniofacial fibrous dysplasia.	Laino et al.	2015	Ultrastructural pathology	10 patients	The aim of this report was to illustrate cases of FD analyzed by CLSM and to confirm the usefulness of CLSM in the analysis of bone biopsies.	Residual material after surgical removal of the lesion	Biopsy specimens were immersed in an appropriate fixing and decalcifying solution for 90 min, rinsed in 70% ethyl alcohol for 30 min and then embedded in paraffin, thin-sectioned every 5 μm and stained with hematoxylin and eosin.	Optical and confocal laser scanning microscope	A histological examination showed irregular trabeculae of woven bone surrounded by fibrous cellular tissue. Few osteoblastic cells were present at the periphery of the bone spicules. These exhibited a characteristic C shape. When analyzed by CLSM, the FD sample exhibited an endogenous autofluorescence pattern that was not homogeneous. those areas with the highest fluorescence intensity as trabecu…	Fair
	Denosumab treatment for fibrous dysplasia.	Boyce et al.	2012	Journal of bone and mineral research	1 patient (pre- and posttreatment)	Based upon lines of evidence RANKL inhibition holds promise as a potential medical therapy for FD. We present the case of a child with FD treated with denosumab.	Biopsy	RANKL immunohistochemistry was performed on paraffin embedded sections. Sections were deparaffinized and then antigen retrieval was performed using a heat induced sodium citrate buffer method. Primary antibody reaction was performed using a monoclonal anti-RANKL antibody (Novus Biologicals, Littleton, CO; NB 100-56512) at 1 to 200 dilution incubated overnight at 4 C. Sections were then washed and…	Histomorphometry and immunhistochemistry	A bone biopsy was obtained prior to treatment start and revealed sections of typical fibrous tissue and woven bone, but also striking abundance of cartilage that accounted for most of the tissue in many sections. Osteoclasts were rare. Immunohistochemical staining was markedly positive for RANKL. Samples of a second biopsy were taken at the time of the surgery (around 7 months after start treatme…	Case report
	Ossifying fibroma vs fibrous dysplasia of the jaw: molecular and immunological characterization.	Toyosawa et al.	2007	Modern pathology	9 specimens of fibrous dysplasia	In the present study, we analyzed the expression of osteogenic markers and GNAS mutations in cases of gnathic fibrous dysplasia and ossifying fibroma with typical radiological and histological features, in order to identify important markers that permit differentiation between these two disease entities.	Unknown	Decalcified in EDTA solution, fixed in formalin, and embedded in paraffin. Histological sections of these samples cut at 5 μm were stained with hematoxylin and eosin and subjected to immunoperoxidase procedures.	Histology and immunhistochemistry	First, we examined the difference between fibrous dysplasia and ossifying fibroma in the expression of Runx2 (which determined osteogenic differentiation from mesenchymal stem cells) and other osteogenic markers. Fibroblastic cells in fibrous dysplasia and ossifying fibroma showed strong Runx2 expression in the nucleus. The bone matrices of both lesions showed similar expression patterns for all …	Good
	Comparative study of fibrous dysplasia and osteofibrous dysplasia: histopathological, immunohistochemical, argyrophilic nucleolar organizer region and DNA ploidy analysis.	Maki et al.	2001	Pathology international	90 cases of fibrous dysplasia	In this study, we investigated the clinicopathological features, the expression of PCNA, the presence of AgNOR, and the DNA content in both fibrous dysplasia and osteofibrous dysplasia.	Unknown	HE staining. We evaluated the presence of osteoblastic rimming, osteoclastic giant cells, foam cells, cartilaginous differentiation, and the shape and arrangement of the bone trabeculae on each slide. Formalin‐fixed, paraffin‐embedded tissue blocks of seven typical fibrous dysplasias and seven osteofibrous dysplasias were used for immunohistochemical analysis of PCNA. Formalin‐fixed, paraffin‐emb…	Histology and immunhistochemistry	Fibrous dysplasias were divided into four major histological subtypes: Pagetoid, Chinese alphabet, small bone and parallel bone. Bone lining cells, which are known as resting osteoblasts, were seen in some cases of fibrous dysplasia. Cartilage differentiation was not seen in osteofibrous dysplasia. PCNA expression was strongly positive in the nuclei of osteoblasts around the bone trabeculae in os…	Poor
Fibrodysplasia ossificans progressiva	The histopathology of fibrodysplasia ossificans progressiva. An endochondral process.	Kaplan et al.	1993	The Journal of bone and joint surgery	total cohort of 76 patients; 12 biopsies were taken in 11 patients	Clarify the proces of ossification.	Biopsy	Histomorphometry: All specimens had been fixed in neutral bufferend formalin, decalcified if necessary, embedded in paraffin, sectioned at a thickness of five micrometers, stained with HE. Immunohistochemistry: atibodies for vimentin, S-100, CD34, cytokeratin.	Histomorphometry and immunhistochemistry	Immunohistochemical studies of sections of the earliest lesion demonstrated S-100 antigen positivity before the histological appearance of differentiated osteochondral tissue. Portions of the tissue from all eleven patients demonstrated endochondral ossification. Descriptions of early, intermediate en late lesions.	Fair
	Scalp nodules as a presenting sign of fibrodysplasia ossificans progressiva: a register-based study.	Piram et al.	2011	Journal of the American Academy of Dermatology	3 infants of cohort of 43 patients	We sought to evaluate the frequency of scalp nodules as the presenting manifestation of FOP.	Excisional biopsy, fine needle aspiration	Unknown	Histomorphometry	Histopathologic analysis ruled out malignant disease in our patients but did not contribute to the diagnosis. Histopathologic examination of two patients showed an early nonspecific pseudosarcomatous proliferative process very similar to that seen in early-stage nodular/cranial fasciitis. Scalp nodules in infancy is an important early sign of FOP.	Case report
	Calcification in a case of circumscribed myositis ossificans	Ibarra et al.	2010	The Journal of rheumatology	1 biopsy	We had described the structure and composition of calcific deposits in 5 children with juvenile dermatomyositis (JDM)	Unknown	Unknown	Fourier transform infrared spectroscopic imaging	The only mineral present was a poorly crystalline hydroxyapatite. The mineral/matrix ratio and carbonate contents were lower in MO than in bone or JDM calcifications. The collagen crosslink ratio was greater in both bone and MO compared to JDM calcifications. The crystallinity was similar in both types of pediatric dystrophic calcifications and in adult bone.	Case report
PLS3 mutation	PLS3 mutations in X-linked osteoporosis: clinical and bone characteristics of two novel mutations.	Kannu et al.	2017	Hormone research in paediatrics	2 families, 1 biopsy	In this report, we review the PLS3 mutation phenotype and add to the current literature by describing two new families with novel mutations.	Biopsy	Unknown	Histomorphometry	Histomorphometry from the biopsy demonstrated decreased cortical and trabecular thickness, increased trabecular separation, and marked porosity of cortical bone. There was a mild increase in osteoid surface as well as an increase in the percentage of osteoblast- and osteoclast-covered surfaces as well as the mineralizing surface, suggestive of high bone turnover.	Case report
	Osteoporosis caused by mutations in PLS3: clinical and bone tissue characteristics.	Fahiminiya et al.	2014	Journal of bone and mineral research	4 boys, only biopsies of 2 brother described	In the this report we describe the skeletal findings of 4 boys from 2 families who had osteoporosis associated with loss of function mutations in PLS3.	Biopsy	Described in previous article	Histomorphometry, quantitative backscattered electron imaging (qBEI)	Qualitative evaluation of the samples showed a normal lamellation pattern under polarized light, normal appearance of the shape of osteocyte lacunae, and smooth tetracycline labels. Quantitative histomorphometric analyses showed that both boys had a mildly low amount of trabecular bone, owing to low trabecular thickness. The outer size of the specimens (core width) was normal, but cortices were t…	Case report
	PLS3 deletions lead to severe spinal osteoporosis and disturbed bone matrix mineralization.	Kämpe et al.	2017	Journal of bone and mineral research	2 families with PLS3 osteoporosis, only one biopsy	In the present study, we describe three male patients with null functional deletions of the PLS3 gene. The results further elucidate the phenotypic manifestations of PLS3 osteoporosis and shed light on the underlying pathophysiology.	Biopsy	The bone biopsy was fixed and stored in 70% ethanol before embedding it in polymethylmethacrylate (PMMA) using standard procedures. For bone histomorphometry, 3‐µm‐thick sections were stained with Goldner's trichrome.	Histomorphometry, qBEI, confocal laser scanning, raman spectroscopy	The histomorphometric findings show that the trabecular bone volume and trabecular thickness were distinctly decreased. However, the most striking finding was a strong hypomineralization of the bone matrix observed in the qBEI analysis. This hypomineralization was not the result of an increase in bone turnover but rather attributable to a generalized disturbance in the bone matrix mineralization …	Case report
	A novel splice mutation in PLS3 causes X-linked early onset low-turnover osteoporosis.	Laine et al.	2015	Journal of bone and mineral research	biopsies of 5 affected members, cohort of 26 members	We describe clinical, radiological, bone histomorphometric, and genetic findings in a large three‐generation Finnish family with X‐linked primary osteoporosis caused by a novel mutation in PLS3.	Biopsy	Unknown	Histomorphometry	Severe trabecular osteoporosis, low amount of osteoid, and decreased mineral apposition rate, indicating impaired bone formation; resorption parameters were increased in some.	Good
	Osteocyte protein expression is altered in low-turnover osteoporosis caused by mutations in WNT1 and PLS3.	Wesseling-Perry et al.	2017	The Journal of clinical endocrinology and metabolism	6 patients with WNT1 mutation and five patients with a heterozygous/hemizygous PLS3 mutation.	To evaluate the relationship between osteocyte-specific protein expression and bone histology in patients with monogenic osteoporosis due to wingless integration site 1 (WNT1) or plastin 3 (PLS3) mutations.	Biopsy	Histommorphometry: The specimens were placed in 70% ethanol, then dehydrated and embedded in polymethylmethacrylate. Immunohistochemistry:5-μm sections of bone tissue were deplastified in xylene and chloroform, rehydrated in graded alcohol solutions, and partially decalcified in 1% acetic acid. Endogenous peroxidase activity was quenched in 3% hydrogen peroxide/methanol solution. Nonspecific bind…	Immunohistochemistry was performed for fibroblast growth factor 23 (FGF23), dentin matrix protein 1 (DMP1), sclerostin, and phosphorylated (phospho–)β-catenin in iliac crest samples and compared with bone histomorphometry.	FGF23 expression in WNT1 patients was 243% that observed in PLS3 patients (P < 0.01). DMP1, sclerostin, and phospho–β-catenin expression did not differ between groups. Osteocyte apoptosis was more prominent in PLS3, as compared with WNT1, patients. No differences in bone volume, trabecular thickness, or trabecular number were observed between the WNT1 and PLS3 patients. Histomorphometric paramete…	Fair
	Novel PLS3 variants in X-linked osteoporosis: Exploring bone material properties.	Balasubramanian et al.	2018	American journal of medical genetics part A	1 patient	Here, we report two patients initially diagnosed clinically as IJO in whom PLS3 pathogenic variants were identified. In the current report, we demonstrate this variability further and attempt genotype–phenotype correlation in order to untangle the results on detailed bone material analyses.	Biopsy	Sample preparation and histomorphometric analyses were performed using standard procedures. Subsequently, the residual block was prepared to assess bone mineralization density distribution (BMDD), reflecting the calcium content of cortical and trabecular bone matrix, by quantitative backscattered electron imaging (qBEI) as described elsewhere.	Histomorphometry and quantitative backscattered electron imaging (qBEI).	The qualitative assessment of the bone biopsy sample obtained from the patient prior initiation of bisphosphonate therapy revealed very small and isolated trabecular features; one very trabecularised cortex and one well‐delineated cortical plate. Under polarized light, cortical and trabecular bone showed an ordered lamellar pattern. The bone histomorphometric analyses confirmed that the amount of…	Case report
Loeys-Diets syndrome	Low bone mass and high material bone density in two patients with Loeys-Dietz syndrome caused by transforming growth factor beta receptor 2 mutations.	Ben Amor et al.	2012	Journal of bone and mineral research	2 patients	We report clinical bone histomorphometric and bone material observations in two patients with LDS and low bone mass.	Biopsy	Described in previous article	Histomorphometry, quantitative backscattered electron imaging (qBEI)	Histomorphometric findings were similar between the two patients, with thin cortices, high bone turnover, and absence of a mineralization defect. Quantitative BEI demonstrated that both patients had elevated bone matrix mineralization on the level of individual trabecula.	Case report
Osteopetrosis	Mechanisms of osteoclast dysfunction in human osteopetrosis: abnormal osteoclastogenesis and lack of osteoclast-specific adhesion structures.	Teti et al.	1999	Journal of bone and mineral research	1 patient	In this study we provide evidence that: cultured osteoclast‐like cells from one case of human osteopetrosis fail to resorb bone in vitro and lack the resorption‐associated, osteoclast‐specific adhesion structures (podosomes and actin rings); and spontaneous fusion of mononuclear precursors into dysfunctional osteoclast‐like cells occurs in cultures of marrow cells.	Biopsy	Unknown	Histomorphometry, immunohistochemistry, transmission electron microscopy	Bone trabeculae were massive and irregular in shape. Inner cores of unresorbed mineralized cartilage (endochondral trabeculae) were present in all trabeculae, which often also featured complex systems of cement (arrest, reversal) lines. A very high value of BV/TV, which estimates the amount of bone tissue (BV) per tissue volume (TV), was obtained by histomorphometry. Prominent numbers of osteocla…	Case report
	Ultrastructural investigations of bone resorptive cells in two types of autosomal dominant osteopetrosis.	Bollerslev et al.	1993	Bone	11 patients	The purpose of the present investigation was to study structural and ultrastructural features of bone resorptive cells in two subtypes of benign human osteopetrosis, in a well defined patient population.	Biopsy	The biopsies were immediately divided. From each patients, half was decalcified and embedded in paraffin for histochemistry and light microscopy (stained with TRAP toluidine blue), and half in epon for transmission electron microscopy.	Histomorphometry, tranmission electron microscopy	The osteoclasts were markedly reduced in number and size in Type I disease (0.2 +/- .7 cells vs. 2.9 +/- 1.0 cells per 2.7 mm2 of bone area, p < 0.01) compared to controls, and stained only weakly for TRAP. At the ultrastructural level, no signs of active boneresorption were identified, whereas numerous mononuclear cells were observed at the bone surfaces. In type II disease, the osteoclasts were…	Fair
	Mineral metabolism in infants with malignant osteopetrosis: heterogeneity in plasma 1,25-dihydroxyvitamin D levels and bone histology.	Cournot et al.	1992	Journal of bone and mineral research	16 patients (6 patients with bone biopsies), all children	We investigated a group of 16 infants with malignant osteopetrosis, aged from 2 weeks to 11 months, to examine their vitamin D metabolism an parathyroid function. Bone biopsies from 6 children were studied by light microscopy to establisch the relationship between specific cellular aspects and clinical or biochemical features.	Biopsies	Samples were fixed undecalcified in Epon 812. thick sections (1um) were stained with toluidine blue. Thin sections were stained with uranyl acetate for electron microscopy.	Histomorphometry	Osteoblast activity, as evaluated by circulating alkaline phosphatase and osteocalcin and osteoblast number, measured for 6 children by bone histology, were not increased, despite hyperparathyroidism, suggesting PTH resistance or defective osteoblasts. Osteoclasts could be detected in 5 of the 6 children who had a biopsy. Osteoclast number (5.7-13.3% of bone surface) was normal or mildly increase…	Good
	Structural and histomorphometric studies of iliac crest trabecular and cortical bone in autosomal dominant osteopetrosis: a study of two radiological types.	Bollerslev et al.	1989	Bone	16 patients	The aim of the present study was to describe cortical an trabecular bone morphology and trabecular bone resorption, formation, turnover and balance in two types of autosomal dominant osteopetrosis using histomoprhometric methods after intravital double labeling with tetracycline.	Biopsy	The biopsies were embedded undecalcified in methylmetacrylate. Four 7 um sections were produced for light microscopy after Goldner Trichrome and Mason Trichrome staining and 3 20 um sections were mounted unstained for fluorescens microscopy.	Histomorphometry	The bone was extremely hard and the biopsies often bruised, or contained only cortical bone. The total biopsy length were increased in type I, and unchanged in type II. Both types showed increased cortical width, and decreased fractional width of cancellous bone. The fractional trabecular bone volume (BV/TV) and trabecular thickness were both significantly increased in type I, while resorptive an…	Fair
	Variable osteoclast appearance in human infantile osteopetrosis.	Shapiro et al.	1988	Calcified tissue international	9 patients (children)	We have had the opportunity to assess and quantitate the osteoclast profile by light and TEM in bone from nine patients with congenital infantile osteopetrosis.	Biopsies	Decalcified specimen. Thick 1 um sections were stained with toluidine blue for light microscopic study.	Light and transmission electron microscopic (TEM)	Osteoclast number was always increased and the cells were always appropriately positioned in relation to bone and cartilage. Osteoclast number, size, and nucleation varied from midly to markedly increased. In those with only a mild-to-moderate osteoclast increase, the marrow had an otherwise near-normal appearance with a good complement of hematopoietic cells. In those with markedly increased ost…	Fair
	Osteopetrosis complicated by osteomyelitis of the mandible: a case report including characterization of the osteopetrotic bone.	Satomura et al.	2007	International journal of oral and maxillofacial surgery	1 patient	The case is presented here of a patient with osteopetrosis who developed severe osteomyelitis of the mandible, and was treated by segmental resection of the mandible followed by reconstruction with a titanium reconstruction plate.	Residual material	The mandibular bone extirpated in the final operation was immediately immersed in 10% neutral buffered formalin with the exception of three small tissue fragments submitted for electron microscopy. Following fixation, the bone tissue was decalcified with Plank-Rychlo solution, dehydrated with graded ethanol series and embedded in paraffin. Three small fragments were decalcified and embeded in Epo…	Histomorphometry, TEM, micro-Vickers hardness, X-ray diffraction, FTIR	The osteopetrotic cortical bone was morbidly sclerotic with compact and irregular laminations. Degradation of osteocytes in the osteopetrotic bone was due to hypoxia and lack of nutrition resulting from osteosclerosis. There were no significant differences between osteopetrotic and normal bone according to X-ray diffraction, Fourier transform infrared spectroscopy, collagen content or mineral con…	Case report
Erdheim-Chester disease	Erdheim-Chester disease-clinical pathological case discussion.	Rivera et al.	2013	Bulletin of the Hospital for Joint Disease	1 patient	Case-report	Residual material	Unknown	Histology and immunhistochemistry	Large aggregates of histiocytes with clear to pale cytoplasm that stain positively for CD68 and negatively for S100 and CD1a immunomarkers were observed. Bony trabecules near the histiocytic areas showed secondary sclerotic changes.	Case report
	Immunohistochemical evidence of a cytokine and chemokine network in three patients with Erdheim-Chester disease: implications for pathogenesis.	Stoppacciaro et al.	2006	Arthritis and rheumatism	3 patients, only 1 bone biopsy	The purpose of this study was to assess cell proliferation and expression of cytokines, chemokines, and chemokine receptors that may potentially be important in histiocyte accumulation in ECD lesions.	Biopsy	Paraffin‐embedded sections (5 μm) were dried, rehydrated, then subjected to heat‐mediated antigen retrieval. The following antibodies were used: anti‐CD68 (Dako, Carpinteria, CA), anti–interleukin‐1 (IL‐1), anti–tumor necrosis factor α (TNFα), anti–IL‐10, anti–interferon‐γ (IFNγ), anti‐CCL2 (monocyte chemoattractant protein 1 [MCP‐1]), anti–CCL4/macrophage inflammatory protein 1β (MIP‐1β), anti‐C…	Immunohistochemistry	In all samples, Ki-67 was undetectable in CD68+ histiocytes. Conversely, these cells expressed the chemokines CCL2 (monocyte chemotactic protein 1), CCL4/macrophage inflammatory protein 1beta (MIP-1beta), CCL5/RANTES, CCL20/MIP-3alpha, and CCL19/MIP-3beta, and their counter-receptors CCR1, CCR2, CCR3, CCR5, CCR6, and CCR7. Moreover, ECD histiocytes expressed interferon-gamma-inducible 10-kd prote…	Case report
	Erdheim-Chester disease with extensive marrow necrosis: a case report and literature review.	Kim et al.	2001	International journal of surgical pathology	1 patient	Case-report	Biopsy	Specimen was fixed in 10% formalin and embedded in paraffin. Immunohistochemical studies were performed using the antibodies against the following antigens: S-100 protein, CD68 and peanut agglutinin lectin	Immunohistochemistry	A biopsy of the tibia showed diffuse infiltration of foamy histiocytes, Touton-type giant cells, and fibroblastic cells associated with extensive coagulative necrosis. Immunohistochemically, foamy histiocytes were positive for CD68 and peanut agglutinin and negative for S-100 protein. A few Langerhans' cells, which were difficult to identify in hematoxylin-eosin stain, were highlighted by immunos…	Case report
Cherubism	Molecular and cellular characterizations of human cherubism: disease aggressiveness depends on osteoclast differentiation.	Kadlub et al.	2018	Orphanet journal of rare diseases	7 patients	The aim of this study was to characterize the cells in human cherubism granulomas, to determine the osteoclastic characteristics of the multinucleated giant cells and to investigate the potential role of TNF-α in human cherubism.	Curretage	Tissues for pathological examination were fixed in 10% formalin and embedded in paraffin. hematoxylin/eosin/safranin (HES) staining. Immunohistochemistry: Vimentin, AE1-AE3, CD68, CD4, CD8, CD3, CD5, CD20, RANKL, RANK (receptor of activated nuclear factor Κ B), OPG (osteoprotegerin), TNFR1(tumor necrosis factor receptor 1)., IL6 (interleukin), IL17, NFATc1 manual immunohistochemistry. TRAP (tartr…	Histology and immunhistochemistry	Seven granulomas were analyzed in pathology, molecular biology and immunohistochemistry. Granulomas were composed mainly of macrophages or osteoclasts within a fibroblastic tissue, with few lymphoid cells. Myeloid differentiation and nuclear NFATc1 localization were both associated with disease aggressiveness. OPG and RANKL immunohistochemical expression was unexpected in our specimens. Five gran…	Fair
	Cherubism-a case report with long term follow up.	Chavali et al.	2011	Indian journal of pathology & microbiology	1 patient	Case-report	Biopsy en residual material from resection	Unknown	Histology	When presented for the first time, radiological investigation showed characteristic multilocular lytic lesions of the mandible bilaterally. Histopathological examination of the biopsy specimen showed proliferating fibrous connective tissue interspersed by multinucleated giant cells. Upon follow up 11 years after the first presentation, it was seen that the lesion was regressing by itself and ther…	Case report
	Expression of c-Src and comparison of cytologic features in cherubism, central giant cell granuloma and giant cell tumors.	Wang et al.	2006	Oncology reports	CBM (12 cases), CGCG (24 cases) and GCT (37 cases).	This study aims to evaluate the expression of c-Src and cytologic features in Cherubism (CBM), central giant cell granuloma (CGCG) and giant cell tumor (GCT) and to clarify whether there is a common mechanism underlying the formation of multi-nucleated giant cells (MGCs) in these lesions.	Residual material	Formalin-fixed, paraffin embedded tissues. Some sections were stained with HE. TRAP enzyme histochemical staining.	Histomorphometry and immunhistochemistry	Expression of c-Src mRNA and protein, as well as TRAP staining, was detected in both MGCs and a fraction of mononuclear cells in all investigated lesions. There are no quantitative differences for cytologic features and c-Src expression among the lesions. The results suggested that CBM, CGCG and GCT have overlapping cytological features at the histological level, and c-Src may be involved in the …	Fair
